# Supplementary material for: Protein Analysis of A. halleri and N. caerulescens Hyperaccumulators When Exposed to Nano and Ionic Forms of Cd and Zn
Source: Nanomaterials (Basel). 2022 Nov 28;12(23):4236. doi: 10.3390/nano12234236 (PMC9736429; doi:10.3390/nano12234236)
Supplement: Supplementary file 1 [file nanomaterials-12-04236-s001.zip]

Archive with 2 entries (2 files):
- supplementary SM1.pdf
- supplementary SM2.xlsx
